# Supplementary material for: A versatile jellyfish-like robotic platform for effective underwater propulsion and manipulation
Source: Sci Adv. 2023 Apr 12;9(15):eadg0292. doi: 10.1126/sciadv.adg0292 (PMC10096580; doi:10.1126/sciadv.adg0292)
Supplement: Supplementary file 2 — Movies S1 to S8 [file sciadv.adg0292_movies_s1_to_s8.zip]

Archive with 8 entries (8 files):
- adg0292_Movie_S1.mp4
- adg0292_Movie_S2.mp4
- adg0292_Movie_S3.mp4
- adg0292_Movie_S4.mp4
- adg0292_Movie_S5.mp4
- adg0292_Movie_S6.mp4
- adg0292_Movie_S7.mp4
- adg0292_Movie_S8.mp4
